# Supplementary material for: Answering Clinical Questions Using Machine Learning: Should We Look at Diastolic Blood Pressure When Tailoring Blood Pressure Control?
Source: J Clin Med. 2022 Dec 15;11(24):7454. doi: 10.3390/jcm11247454 (PMC9785044; doi:10.3390/jcm11247454)
Supplement: Supplementary file 1 [file jcm-11-07454-s001.zip]

Archive with 1 entries (1 files):
- jcm-2059975-SM.pdf
